# Supplementary material for: Composite Materials from Renewable Resources as Sustainable Corrosion Protection Coatings
Source: Polymers (Basel). 2021 Nov 2;13(21):3792. doi: 10.3390/polym13213792 (PMC8588247; doi:10.3390/polym13213792)
Supplement: Supplementary file 1 [file polymers-13-03792-s001.zip]

Archive with 1 entries (1 files):
- Polym1439441-SM.pdf
